# Supplementary material for: Ptolemaic political activities on the west coast of Hellenistic Asia Minor had a significant impact on the local spread of the Isiac cults: A spatial network analysis
Source: PLoS One. 2020 Apr 1;15(4):e0230733. doi: 10.1371/journal.pone.0230733 (PMC7112169; doi:10.1371/journal.pone.0230733)
Supplement: S1 Table — (XLSX) [file pone.0230733.s001.xlsx]

## Sheet: List1
X	Y	Name	Military_i	Sources: Bagnall RS. The Administration of the Ptolemaic Possessions Outside Egypt. Leiden: E. J. Brill; 1976. Grainger JD. Great power diplomacy in the Hellenistic world. London: Routledge; 2017. Hölbl G. A History of the Ptolemaic Empire. New York: Routledge; 2001. Chaniotis A. War in the Hellenistic world: a social and cultural history. Malden: Blackwell Publishing; 2005. Fischer-Bovet C. Army…
26.944483	37.68825	Samos	Yes
27.585075	37.278837	Iasos
27.7902386667	37.3027506667	Mylasa
28.061849	37.3137095	Stratonikea
27.81386	37.41812	Labraunda
27.690896	37.59888	Amyzon
27.420201	37.042901	Halikarnassos	Yes
27.2783168333	37.5229047333	Miletos
27.22995	37.06067	Myndos
27.3728385	36.6881795	Knidos
28.623687	36.827092	Kaunos	Yes
28.84485	36.75964	Kalynda
27.2891	36.8951	Kos
26.983333	36.983333	Kalymna
28.839144	36.664252	Lissa
29.1141469333	36.6221440667	Telmessos
29.31836	36.355934	Xanthos	Yes
29.314501	36.2617946667	Patara
29.95618	36.22647	Andriake
30.17119	36.3437453333	Limyra
30.467197	36.982996	Termessos
26.176891	39.369167	Methymna
26.1342335	38.37641	Chios
27.340307	37.9407625	Ephesos	Yes
26.964722	38.077883	Lebedos
27.157223	38.0908258	Kolophon
27.526039	37.8505485	Magnesia ad M.
27.588037	37.1957785	Bargylia
27.298333	37.66	Priene
