# Supplementary material for: Ptolemaic political activities on the west coast of Hellenistic Asia Minor had a significant impact on the local spread of the Isiac cults: A spatial network analysis
Source: PLoS One. 2020 Apr 1;15(4):e0230733. doi: 10.1371/journal.pone.0230733 (PMC7112169; doi:10.1371/journal.pone.0230733)
Supplement: S2 Table — (XLSX) [file pone.0230733.s002.xlsx]

## Sheet: Sheet1
title	source	port	settlement	id	bcentrality	ecentrality	visits	templeAll	dist to temple3BCE	dist to artefactAll	dist to artefact3BCE	dist to politicsMilitary	dist to politicsNonMilitaryCertain	dist to Ptolemaic possessions certain	portDistance	distance to alexandria	dist to rhodes
Pityoussa/Lampsacus	settlement	FALSE	TRUE	25	0.0017	0	2	2.9405	3.9594	1.3511	2.6358	3.9594	2.1423	2.1423	1.3511	9.8041	5.4543
Cyzicus	settlement	FALSE	TRUE	26	0.0036	0	1	7.293	8.7213	3.895	6.9883	8.7213	6.8594	6.8594	6.338	14.5746	10.2248
Parium/Col. Gemella Iulia *Hadriana	settlement	FALSE	TRUE	27	0.004	0	1	4.7298	5.7487	0	4.4251	5.7487	3.9316	3.9316	3.1404	11.5697	7.2199
Zeleia	settlement	FALSE	TRUE	28	0.0094	0	1	6.447	7.8753	4.4983	6.1423	7.8753	6.0134	6.0134	5.492	13.7328	9.383
Adramyttium	settlement	TRUE	TRUE	29	0.1369	0	3	0.955	2.3833	0	0.6503	2.3833	0.5214	0.5214	0	8.2466	3.8968
Antigoneia/(Col. Augusta) Alexandria Troas	settlement	TRUE	TRUE	30	0.0106	0	3	1.1681	2.187	0.1511	0.8634	2.187	0.3699	0.3699	0	8.0503	3.7005
Assos/Apollonia	settlement	FALSE	TRUE	31	0.0045	0	1	2.5745	3.5934	1.7303	2.2698	3.5934	1.7763	1.7763	1.4868	9.4342	5.0844
Chios	settlement	TRUE	TRUE	32	0	0	20	0	0.9822	0	0.8869	0.9822	0	0	0	6.8455	2.4957
Cyme	settlement	TRUE	TRUE	33	0.0582	0	6	0	1.7663	0	0	1.7663	0.8818	0.8818	0	7.6296	3.2798
Elaea	settlement	FALSE	TRUE	34	0.0106	0	2	1.3046	3.0709	1.0647	1.0647	3.0709	2.1864	2.1864	1.3046	8.9222	4.5724
Erythrai	settlement	TRUE	TRUE	35	0	0	1	0.2228	1.1022	0	1.0069	1.1022	0.2228	0.2228	0	6.9655	2.6157
Magnesia ad Sipylum	settlement	FALSE	TRUE	36	0.0482	0	3	2.4874	4.2537	0	2.4874	4.2537	3.3692	3.3692	2.4874	10.1082	5.7584
Mytilene	settlement	TRUE	TRUE	37	0	0	4	0.4259	1.8542	0	0	1.8542	0.5771	0.5771	0	7.7175	3.3677
Pergamum	settlement	FALSE	TRUE	38	0.0377	0	1	2.3782	4.1445	0	0	4.1445	3.029	3.029	2.3782	9.9869	5.6371
Philadelpheia	settlement	FALSE	TRUE	39	0.0369	0	2	6.1808	6.8396	5.4208	5.4208	6.8396	6.3495	6.3495	5.4208	13.0537	8.7039
Sardis/Hyde?	settlement	FALSE	TRUE	40	0.037	0	3	4.1357	4.7945	3.3757	3.3757	4.7945	4.3044	4.3044	3.3757	11.0439	6.6941
Smyrna/Eurydikeia	settlement	TRUE	TRUE	41	0.0742	0.0001	4	0.76	1.745	0	0	1.745	0.9287	0.9287	0	7.6714	3.3216
Stratonicaea/Hadrianopolis	settlement	FALSE	TRUE	42	0.0152	0	1	5.649	7.4153	3.1616	3.3691	7.4153	6.3981	6.3981	5.649	13.2345	8.8847
Teos	settlement	TRUE	TRUE	43	0.071	0.0003	1	0.4923	0.4923	0.4923	0.4923	0.4923	0.0761	0.0761	0	6.7037	2.3539
Thyateira	settlement	FALSE	TRUE	44	0.1067	0	2	4.503	6.2693	2.0156	3.1424	6.2693	5.3848	5.3848	4.503	12.1044	7.7546
Alabanda/Antiocheia Chrysaoron	settlement	FALSE	TRUE	45	0.1018	0.0069	1	1.8636	1.8636	1.6827	3.8908	3.8908	1.8636	1.8636	3.8908	10.2349	5.8851
Bargylia	settlement	TRUE	TRUE	46	0.0213	0.0009	3	0	0	0	0	0.598	0	0	0	5.8008	1.451
Cnidus	settlement	TRUE	TRUE	47	0.0178	0.0182	37	0.3196	0.3196	0	0.3196	0.3196	0	0	0	5.0876	0.7378
Colophon/Colophon ad Mare/Notion	settlement	FALSE	TRUE	48	0.0347	0.0003	1	1.0577	1.0577	1.0577	1.0577	1.0577	0	0	1.0577	7.4327	3.0829
Ephesus/Arsinoe(ia)	settlement	TRUE	TRUE	49	0.1491	0.001	9	0	0	0	0	0	0.4162	0	0	6.3678	2.018
Halicarnassus/Halikarnassos	settlement	TRUE	TRUE	50	0.0286	0.0056	36	0	0	0	0	0	0.1468	0	0	5.3716	1.0218
Iasos	settlement	TRUE	TRUE	51	0.0092	0.0004	3	0.0752	0.0752	0.0752	0.0752	0.6132	0	0	0	5.816	1.4662
Magnesia ad Maeandrum/Leukophrys	settlement	FALSE	TRUE	52	0.1276	0.001	6	0	1.0182	0	1.0182	1.0182	0	0	1.0182	7.3833	3.0335
Miletus	settlement	TRUE	TRUE	53	0.0136	0.0003	2	0.1141	0.1141	0.1141	0.1141	0.3649	0	0	0	6.003	1.6532
Mylasa	settlement	FALSE	TRUE	54	0.0094	0.0002	1	1.0218	1.0218	1.0218	1.0218	1.6198	0	0	1.0218	6.8233	2.4735
Nysa/Athymbra	settlement	FALSE	TRUE	55	0.0874	0.0007	3	2.505	3.5232	1.3151	3.5232	3.5232	2.505	2.505	3.5232	9.8655	5.5157
Priene/‘Lince’?	settlement	TRUE	TRUE	56	0.0237	0.0004	2	0	0	0	0	0.3814	0	0	0	6.0195	1.6697
Samos	settlement	TRUE	TRUE	57	0	0.0006	10	0	0.3814	0	0.3417	0	0.3649	0	0	6.0123	1.6625
Stratonikeia	settlement	FALSE	TRUE	58	0.0995	0.0238	1	0	0	0	4.1539	4.1249	0	0	3.8	8.5334	4.1836
Tralles/Dia/Seleuceia ad Maeandrum/Kaisareia	settlement	FALSE	TRUE	59	0.1622	0.0023	5	1.1899	2.2081	0	2.2081	2.2081	1.1899	1.1899	2.2081	8.5448	4.195
Blaundos	settlement	FALSE	TRUE	60	0.0141	0	1	9.0927	9.7515	8.3327	8.3327	9.7515	9.2614	9.2614	8.3327	15.962	11.6122
Antiochia ad Maeandrum	settlement	FALSE	TRUE	61	0.0876	0.0002	2	4.3836	5.4018	3.1937	5.4018	5.4018	4.3836	4.3836	5.4018	11.7697	7.4199
Aphrodisias	settlement	FALSE	TRUE	62	0.0044	0.0001	1	5.6466	6.6648	4.4567	6.6648	6.6648	5.6466	5.6466	6.6648	12.9988	8.649
Arykanda	settlement	FALSE	TRUE	63	0.0116	0.0117	1	2.7907	2.8623	1.3637	1.3637	2.8473	1.3637	1.3637	1.3637	6.0602	2.792
Balboura	settlement	FALSE	TRUE	64	0.032	0.0008	3	4.6141	4.7287	4.4983	4.5681	4.4983	3.9996	3.9996	3.9996	8.4368	4.5376
Caunus	settlement	TRUE	TRUE	65	0.0147	0.1037	1	0.4	0.5146	0	0.4	0	0.3933	0	0	4.7498	0.4
Gagai/Palaion Teichos	settlement	TRUE	TRUE	66	0	0.0079	3	1.4935	1.5651	0.1653	0.1653	1.5501	0.1653	0.1653	0	4.7617	1.4935
Herakleia Salbakes	settlement	FALSE	TRUE	67	0.0016	0	1	7.0174	8.0356	5.8275	8.0356	8.0356	7.0174	7.0174	8.0356	13.3129	9.4137
Kyaneai	settlement	FALSE	TRUE	68	0.0076	0.0196	2	2.2726	2.3442	0	1.2746	2.3292	1.0601	1.0601	1.0081	5.5361	2.2679
Limyra	settlement	TRUE	TRUE	69	0.0261	0.035	5	1.427	1.4986	0	0	1.4836	0	0	0	4.6952	1.427
Myra	settlement	TRUE	TRUE	70	0.0811	0.0589	8	1.2645	1.3361	0	0.2665	1.3211	0.052	0.052	0	4.5327	1.2645
Oenoanda/Termessos Mikra	settlement	FALSE	TRUE	71	0.0299	0.0026	4	3.3809	3.4955	3.2651	3.3349	3.2651	2.7664	2.7664	2.7664	7.1979	3.2987
Olympus/Hadrianopolis	settlement	TRUE	TRUE	72	0.0079	0.0061	2	1.7882	1.8598	0	0.46	1.8448	0.46	0.46	0	5.0564	1.7882
Patara/Arsinoe	settlement	TRUE	TRUE	73	0.0246	0.1133	16	0.7688	0.8404	0.5565	0.719	0.8254	0	0	0	4.037	0.7688
Phaselis	settlement	TRUE	TRUE	74	0.0076	0.003	1	1.8702	1.9418	0	0.542	1.9268	0.542	0.542	0	5.1384	1.8702
Phellos	settlement	FALSE	TRUE	75	0.0041	0.0152	1	3.054	3.1256	0	2.056	2.6888	1.8415	1.8415	1.7895	6.2411	2.9729
Telmessos	settlement	TRUE	TRUE	76	0.022	0.0878	6	0.6145	0.7291	0.4987	0.6145	0.4987	0	0	0	4.5137	0.6145
Tlos	settlement	FALSE	TRUE	77	0.0057	0.0114	1	2.2105	2.3251	1.195	1.195	1.195	1.596	1.195	1.596	6.0676	2.1684
Tripolis ad Maeandrum/Apollonia ad Maeandrum/Antoniopolis	settlement	FALSE	TRUE	78	0.0271	0	1	8.3881	9.2719	7.1982	7.8531	9.2719	8.3881	8.3881	7.8531	15.2342	11.1344
Xanthos	settlement	FALSE	TRUE	79	0.0113	0.014	1	1.7525	1.8241	0	0	0	0.9837	0	0.9837	5.0271	1.7589
Rhodes, Akantia	settlement	TRUE	TRUE	80	0	0.1398	40	0	0.1796	0	0	0.4	0.5091	0.4	0	4.4148	0
